# Supplementary material for: YAP silencing by RB1 mutation is essential for small-cell lung cancer metastasis
Source: Nat Commun. 2023 Sep 22;14:5916. doi: 10.1038/s41467-023-41585-z (PMC10516997; doi:10.1038/s41467-023-41585-z)
Supplement: Supplementary file 11 — Source Data [file 41467_2023_41585_MOESM11_ESM.xlsx]

## Sheet: Figure 1a
IHC staining scores
SCLC	LUAD	LUSC
0	12	11
0	10	9
0	12	7
0	11	7
0	9	6
0	12	9
0	12	9
0	10	10
0	9	8
0	11	8

## Sheet: Figure 1b
anti YAP
Anti GAPDH

## Sheet: Figure 1d
metastasis loci number							individual metastasis area (µm2)
Control	YAP induction(early stage)	YAP induction(late stage)					Control	YAP induction(early stage)	YAP induction(late stage)
4	0	4					0.14	0.24	0.2
5	0	5					0.23		0.21
7	0	6					0.27		0.22
4	0	5					0.16		0.24
6	0	7					0.24		0.2
6	1	3					0.19		0.24
							0.14		0.28
							0.16		0.19
							0.23		0.19
							0.18		0.17
							0.3		0.22
							0.18		0.16
							0.24		0.15
							0.26		0.24
							0.16		0.19
							0.2		0.24
							0.2		0.18
							0.15		0.17
							0.16		0.17
							0.2		0.23
							0.15		0.16
							0.22		0.21
							0.19		0.27
							0.16		0.21
							0.13		0.24
							0.19		0.12
							0.22		0.16
							0.21		0.14
							0.21		0.2
							0.22		0.21
							0.27
							0.11

## Sheet: Figure 1c
metastasis loci number
DMSO	YAP induction
12	0
15	0
15	1
15	1
10	0

## Sheet: Figure 1e
Survival
Days post treatment	Control	YAP induction
53	1
62	1
58	1
69	1
73	1
70	1
66	1
87	1
75	1
92	1
102		1
87		1
93		1
120		0
120		0
76		1
109		1
83		1
120		0
120		0

## Sheet: Figure 1g
Relative human GAPDH mRNA in H209					Relative human GAPDH mRNA in H526
Control	YAP induction				Control	YAP induction
404.66	1.24				17.39	1.28
320.95	1.04				15.48	1.08
421.94	0.85				19.57	0.85

## Sheet: Figure 2a
Migration Speed(μm/min)
Control	YAP induction
5.39	0.4
7.96	0.58
8.59	0.53
9.55	0.69
9.46	0.73

## Sheet: Figure 2b
Amoeboid cell fraction (%)										Speed(μm/min)
Control	YAP-WT	YAP-127SA	YAP-127SD	YAP-127SA 94SA						Control	YAP-WT	YAP-127SA	YAP-127SD	YAP-127SA 94SA
64.93	10.12	9.17	52.86	53.29						4.36	0.49	0.55	6.77	3.99
57.02	11.28	9.4	51.76	50.89						5.89	0.61	0.31	5.49	8.29
51.94	8.51	10.88	46.62	51.95						6.99	0.55	0.52	5.34	5.26
50.29	10.48	9.59	55.42	52.81						4.49	0.44	0.56	4.77	5.92
55.5	10.6	9.75	61.62	44.81						5.42	0.67	0.66	6.78	5.56

## Sheet: Figure 2d
Cortical actin intensity(a.u)
Control	YAP induction	YAP induction+CCN1/2 KO	+CCN1	+CCN2
1.02	0.19	0.93	0.24	0.2
0.94	0.22	1.14	0.25	0.21
1.04	0.18	1.48	0.39	0.17

## Sheet: Figure 2e
Cortical actin intensity (a.u)
Control	YAP induction
1.11	0.11
0.86	0.11
1.03	0.07

[truncated: 79 more sheets: Figure 2f, Figure 2g, Figure 3b, Figure 3c, Figure 3f, Figure 4b, Figure 4c, Figure 4d, Figure 4e, Figure 4f, Figure 4g, Figure 4h, Figure 4i, Figure 5a, Figure 5b, Figure 5c, Figure 5d, Figure 5e, Figure 5f, Figure 5h …]
